# Supplementary material for: Long-Term Effects of Botulinum Toxin Complex Type A Injection on Mechano- and Metabo-Sensitive Afferent Fibers Originating from Gastrocnemius Muscle
Source: PLoS One. 2015 Oct 20;10(10):e0140439. doi: 10.1371/journal.pone.0140439 (PMC4617719; doi:10.1371/journal.pone.0140439)
Supplement: S1 File — (XLS) [file pone.0140439.s001.xls]

## Sheet: Data
		Control	B0	B50	B100
EIF	Mean	160.426	127.166	202.875	205.583
	SD	16.849	10.6455	57.7349	69.4035
	SEM	6.36831	3.54849	25.8198	31.0382
