# Supplementary material for: Long-Term Effects of Botulinum Toxin Complex Type A Injection on Mechano- and Metabo-Sensitive Afferent Fibers Originating from Gastrocnemius Muscle
Source: PLoS One. 2015 Oct 20;10(10):e0140439. doi: 10.1371/journal.pone.0140439 (PMC4617719; doi:10.1371/journal.pone.0140439)
Supplement: S2 File — (XLS) [file pone.0140439.s002.xls]

## Sheet: Data
		Control	B0	B50	B100
KCl 1 mM	Mean	139.161	136.804	124.536	112.107
	SD	7.3065	11.7423	20.3291	7.07796
	SEM	2.7616	3.71323	9.09143	3.16536
KCl 5 mM	Mean	150.879	142.196	135.495	114.795
	SD	22.276	9.73467	20.4209	9.10991
	SEM	8.41953	3.07837	8.33678	4.07407
KCl 10 mM	Mean	154.879	148.221	146.364	114.98
	SD	28.0414	12.3573	33.3357	12.4286
	SEM	10.5986	3.90772	12.5997	5.55824
KCl 20 mM	Mean	160.308	152.085	148.61	117.362
	SD	20.1655	16.8805	38.4118	17.0639
	SEM	7.62184	5.3381	14.5183	8.53196
LA 0.5 mM	Mean	127.981	138.063	128.369	116.954
	SD	5.82025	12.2674	31.6611	12.968
	SEM	2.19985	4.08914	12.9256	5.79946
LA 1 mM	Mean	215.465	173.976	174.528	125.588
	SD	20.0869	31.2331	54.4201	43.8233
	SEM	8.98315	9.87676	20.5689	19.5984
LA 2 mM	Mean	151.069	147.569	147	120.177
	SD	23.4649	28.3169	24.4187	21.8113
	SEM	9.57949	8.95459	10.9204	9.75433
LA 3 mM	Mean	148.27	142.155	146.897	115.699
	SD	48.0991	22.1602	34.3544	11.6384
	SEM	19.6364	7.00769	17.1772	5.20485
