# Supplementary material for: Long-Term Effects of Botulinum Toxin Complex Type A Injection on Mechano- and Metabo-Sensitive Afferent Fibers Originating from Gastrocnemius Muscle
Source: PLoS One. 2015 Oct 20;10(10):e0140439. doi: 10.1371/journal.pone.0140439 (PMC4617719; doi:10.1371/journal.pone.0140439)
Supplement: S3 File — (XLS) [file pone.0140439.s003.xls]

## Sheet: Data
	10 Hz	20 Hz	30 Hz	40 Hz	50 Hz	60 Hz	70 Hz	80 Hz	90 Hz	100 Hz
Control
Mean	38.3032	58.2917	69.483	75.4182	73.6081	58.8233	62.593	75.513	69.2589	60.2158
SD	24.0191	22.5008	18.7568	19.1329	25.7725	16.3791	10.3498	18.0826	20.4047	27.6634
SEM	9.07836	8.50451	7.0894	7.23156	9.74109	6.19073	3.91188	6.83457	7.71223	10.4558
B0
Mean	30.1085	51.0344	62.507	63.9704	71.647	68.6905	80.4278	75.5586	75.1117	70.6826
SD	8.34442	13.7937	14.2208	16.0845	16.0989	15.4212	15.3588	19.3946	20.3218	20.864
SEM	2.63874	4.36196	4.49701	5.08637	5.09091	4.87661	4.85687	6.13313	6.42633	6.59778
B50
Mean	52.2914	54.2612	59.9772	61.2388	63.5705	63.6194	70.3065	64.6943	66.7071	66.2328
SD	33.5866	30.6503	27.8572	24.6705	24.632	16.5088	25.5549	22.6739	26.6742	27.7076
SEM	13.7117	12.5129	11.3727	10.0717	10.056	6.73967	10.4328	9.25657	10.8897	11.3116
B100
Mean	53.7049	61.6001	63.3297	71.3103	61.3908	58.1901	73.6369	83.5083	74.5094	73.5081
SD	24.2474	29.6883	22.8222	22.7458	3.08484	8.60799	20.1843	18.0962	24.8913	18.4785
SEM	9.89897	12.1202	9.31712	9.28593	1.25938	3.5142	8.24021	7.38774	10.1618	7.54382
